# Supplementary material for: Targeting Transcriptional Regulators Affecting Acarbose Biosynthesis in Actinoplanes sp. SE50/110 Using CRISPRi Silencing
Source: Microorganisms. 2024 Dec 24;13(1):1. doi: 10.3390/microorganisms13010001 (PMC11767292; doi:10.3390/microorganisms13010001)
Supplement: Supplementary file 1 [file microorganisms-13-00001-s001.zip]

Archive with 1 entries (1 files):
- microorganisms-3341722-supplementary.pdf
